# Supplementary material for: PCSK9 Affects Astrocyte Cholesterol Metabolism and Reduces Neuron Cholesterol Supplying In Vitro: Potential Implications in Alzheimer’s Disease
Source: Int J Mol Sci. 2022 Oct 13;23(20):12192. doi: 10.3390/ijms232012192 (PMC9602670; doi:10.3390/ijms232012192)
Supplement: Supplementary file 1 [file ijms-23-12192-s001.zip]

Archive with 1 entries (1 files):
- ijms-1953199-SI.pdf
